# Supplementary material for: Insights into Early Steps of Decanoic Acid Self-Assemblies under Prebiotic Temperatures Using Molecular Dynamics Simulations
Source: Membranes (Basel). 2023 Apr 28;13(5):469. doi: 10.3390/membranes13050469 (PMC10223666; doi:10.3390/membranes13050469)
Supplement: Supplementary file 1 [file membranes-13-00469-s001.zip]

Archive with 1 entries (1 files):
- Reviewed_membranes-2306622-supplementary.pdf
